# Supplementary material for: Liver-Targeted Nanoparticles Facilitate the Bioavailability and Anti-HBV Efficacy of Baicalin In Vitro and In Vivo
Source: Biomedicines. 2022 Apr 14;10(4):900. doi: 10.3390/biomedicines10040900 (PMC9025464; doi:10.3390/biomedicines10040900)
Supplement: Supplementary file 1 [file biomedicines-10-00900-s001.zip]

Archive with 1 entries (1 files):
- biomedicines-1640656-supplementary.pdf
